# Supplementary material for: Agent Orange: Haft-Century Effects On The Vietnamese Wildlife Have Been Ignored
Source: Environ Sci Technol. 2021 Oct 29;55(22):15007–9. doi: 10.1021/acs.est.1c06613 (PMC8600662; doi:10.1021/acs.est.1c06613)
Supplement: Supplementary file 1 — es1c06613_si_001.xlsx [file es1c06613_si_001.xlsx]

## Sheet: Title page
Supporting information S1
Agent Orange: Haft-century Effects On The Vietnamese Wildlife Have Been Ignored
Kiem N. Truong†,1, Khuong V. Dinh‡,1,*
†Department of Ecology, Faculty of Biology, University of Science, Vietnam National University, VNU Hanoi, 334 Nguyen Trai, Thanh Xuan, Ha Noi, Vietnam
‡Department of Biosciences, University of Oslo, Blindern, PO Box 1066, 0316, Oslo, Norway
1Co-first authors: Kiem N. Truong and Khuong V. Dinh
*Corresponding author: Khuong V. Dinh
Email: van.k.dinh@ibv.uio.no
Telephone: (+47) 94725058

## Sheet: Data for Figure 1
	Human effects		Wildlife			Environment					Food	Social, policy, diplomacy, justice, health care, military	References are arranged chronologically
	Local people	Vet, workers	Plants	Animals	Microorganisms	Soil	Ground water	Water	Sediments	Air
1												1	Appau, S.; Awaworyi Churchill, S.; Smyth, R.; Trinh, T.-A., The long-term impact of the Vietnam War on agricultural productivity. World Development 2021, 146, 105613.
2	1												Decreased serum testosterone levels associated with 17 beta-hydroxysteroid dehydrogenase activity in 7-year-old children from a dioxin-exposed area of Vietnam
3		1											Possible effects of agent orange and posttraumatic stress disorder on hyperglycemia in Korean veterans from the US-Vietnam war
4		1											DNA methylation in the adipose tissue and whole blood of Agent Orange-exposed Operation Ranch Hand veterans: a pilot study
5		1											Agent Orange Exposure and Dementia Diagnosis in US Veterans of the Vietnam Era
6						1							Evaluation of the dioxin-like toxicity in soil samples from Thua Thien Hue province using the AhR-CALUX bioassay - An update of Agent Orange contamination in Vietnam
7	1												Effects of perinatal dioxin exposure on neonatal electroencephalography (EEG) activity of the quiet sleep stage in the most contaminated area from Agent Orange in Vietnam
8	1												Contamination, suffering and womanhood: Lay explanations of breast cancer in Central Vietnam
9		1											Serum dioxin levels and sperm DNA methylation age: Findings in Vietnam war veterans exposed to Agent Orange
10	1												Serum microRNA profiles among dioxin exposed veterans with monoclonal gammopathy of undetermined significance
11												1	From Enemies to Partners: Vietnam, the U.S. and Agent Orange
12												1	Vietnam and Disability Rights: Perspectives at the Time of Ratification of the UN Convention on the Rights of Persons with Disabilities
13		1											Increased risk of head and neck cancer in Agent Orange exposed Vietnam Era veterans
14		1											Serum dioxin and DNA methylation in the sperm of operation ranch hand veterans exposed to Agent Orange
15		1											Spirometric Pulmonary Restriction in Herbicide-Exposed US Vietnam War Veterans
16	1												Perinatal dioxin exposure and neurodevelopment of 2-year-old Vietnamese children in the most contaminated area from Agent Orange in Vietnam
17		1											Relative Importance of Posttraumatic Stress Disorder and Depression in Predicting Risk of Suicide among a Cohort of Vietnam Veterans
18		1											Intra-abdominal follicular lymphoma masquerading as severe cardiopulmonary disease in a Vietnam War veteran exposed to agent orange
19						1							Characteristics of PCDD/Fs in soil and sediment samples collected from A-So former airbase in Central Vietnam
20												1	AGENT ORANGE - THE VIETNAM WAR'S CONTINUED HEALTH CARE COST
21			1										Recovery of tropical moist deciduous dipterocarp forest in Southern Vietnam
22												1	The Methodological Challenges of Using Veterans Benefits Administration Disability Codes to Ascertain Agent Orange Exposure Among Vietnam Theater Veterans With Service-connected Disabilities
23												1	One Word of Heart is Worth Three of Talent: Professional Communication Strategies in a Vietnamese Nonprofit Organization
24												1	A dialogic approach to Toxic Disasters: Agent Orange in A Luoi Valley
25												1	FROM ECOCIDE TO VOLUNTARY REMEDIATION PROJECTS: LEGAL RESPONSES TO 'ENVIRONMENTAL WARFARE' IN VIETNAM AND THE SPECTRE OF COLONIALISM
26												1	Agent Orange Bodies: Viet, Duc, and Transnational Narratives of Repair
27	1												Whole Genome Sequencing of a Vietnamese Family from a Dioxin Contamination Hotspot Reveals Novel Variants in the Son with Undiagnosed Intellectual Disability
28	1												Site-specific bioaccumulation of polychlorinated dibenzo-p-dioxins and polychlorinated dibenzofurans (PCDD/PCDFs) in mothers and their infants living in vicinity of Bien Hoa airbase, Southern Vietnam
29						1							Desulfitobacterium contributes to the microbial transformation of 2,4,5-T by methanogenic enrichment cultures from a Vietnamese active landfill
30	1												First evidence of association between past environmental exposure to dioxin and DNA methylation of CYP1A1 and IGF2 genes in present day Vietnamese population
31	1												Whole genome sequencing and mutation rate analysis of trios with paternal dioxin exposure
32		1											Self-reported physician-diagnosed chronic obstructive pulmonary disease and spirometry patterns in Vietnam Era US Army Chemical Corps veterans: A retrospective cohort study
33												1	"All Vietnamese Men Are Brothers": Rhetorical Strategies and Community Engagement Practices Used to Support Victims of Agent Orange
34	1												Association of dioxin exposure and reproductive hormone levels in men living near the Bien Hoa airbase, Vietnam
35												1	Agent Orange During the Vietnam War: The Lingering Issue of Its Civilian and Military Health Impact
36												1	Impact of presumed service-connected diagnosis on the Department of Veterans Affairs healthcare utilization patterns of Vietnam-Theater Veterans: A cross-sectional study
37												1	Neuromodulatory Burst Therapy for Agent Orange-Induced Peripheral Neuropathy: A Case Report
38		1											The impact of Agent Orange exposure on prognosis and management in patients with chronic lymphocytic leukemia: a National Veteran Affairs Tumor Registry Study
39	1												Comorbidity Risks of a Cohort of Vietnam Veterans Diagnosed with Post-Traumatic Stress Disorder
40	1												A relationship in adrenal androgen levels between mothers and their children from a dioxin-exposed region in Vietnam
41	1												Expression of aryl hydrocarbon receptor, inflammatory cytokines, and incidence of rheumatoid arthritis in Vietnamese dioxin-exposed people
42		1											Exploring exposure to Agent Orange and increased mortality due to bladder cancer
43												1	A review of Agent Orange and its associated oncologic risk of genitourinary cancers
44										1			Atmospheric PCDD/F concentration and source apportionment in typical rural, Agent Orange hotspots, and industrial areas in Vietnam
45	1												Agent orange, monsters, and we humans
46		1											Differences in the clinical manifestations and short-term prognosis of acute cerebral infarction after exposure to Agent Orange
47												1	"My Daughter was Genetically Drafted with me': US-Vietnam War Veterans, Disabilities and Gender
48		1											HIGH PREVALENCE OF AGENT ORANGE EXPOSURE AMONG THYROID CANCER PATIENTS IN THE NATIONAL VA HEALTHCARE SYSTEM
49	1												Low birth weight of Vietnamese infants is related to their mother's dioxin and glucocorticoid levels
50		1											Is exposure to Agent Orange a risk factor for hepatocellular cancer?-A single-center retrospective study in the U.S. veteran population
51	1												Inverse association of highly chlorinated dioxin congeners in maternal breast milk with dehydroepiandrosterone levels in three-year-old Vietnamese children
52	1												Influence of dioxin exposure upon levels of prostate-specific antigen and steroid hormones in Vietnamese men
53	1												Dioxins and cytogenetic status of villagers after 40 years of agent Orange application in Vietnam
54												1	Persistent Toxic Substances in Vietnam: A Review of Environmental Contamination and Human Exposure
55	1												Toxic Epidemics: Agent Orange Sickness in Vietnam and the United States
56												1	The Legacy of Agent Orange in Vietnam
57						1							Utilization of soil properties to understand the vertical distribution of dioxins in the soil of Bien Hoa airbase, Vietnam
58		1											Skin diseases associated with Agent Orange and other organochlorine exposures
59		1											Agent Orange Exposure and Monoclonal Gammopathy of Undetermined Significance An Operation Ranch Hand Veteran Cohort Study
60		1											Agent Orange Exposure Is Associated With Esophageal Adenocarcinoma in Vietnam Veterans
61											1		Transport and bioaccumulation of polychlorinated dibenzo-p-dioxins and dibenzofurans at the Bien Hoa Agent Orange hotspot in Vietnam
62												1	Sustainability of Public Health Interventions to Reduce the Risk of Dioxin Exposure at Severe Dioxin Hot Spots in Vietnam
63											1		Environmental health risk assessment of dioxin in foods at the two most severe dioxin hot spots in Vietnam
64						1							Vertical distribution of dioxins in soil of Bien Hoa airbase, Vietnam
65	1												Agent Orange Exposure and 2,3,7,8-Tetrachlorodibenzo-p-Dioxin (TCDD) in Human Milk
66	1												Dioxins and Nonortho PCBs in Breast Milk of Vietnamese Mothers Living in the Largest Hot Spot of Dioxin Contamination
67											1		Public health assessment of dioxin-contaminated fish at former US airbase, Bien Hoa, Vietnam
68		1											Exposure to TCDD from base perimeter application of Agent Orange in Vietnam
69	1												Levels of polychlorinated dibenzodioxins and polychlorinated dibenzofurans in breast milk samples from three dioxin-contaminated hotspots of Vietnam
70						1							Environmental fate and dietary exposures of humans to TCDD as a result of the spraying of Agent Orange in upland forests of Vietnam
71		1											Exposure estimates in epidemiological studies of Korean veterans of the Vietnam War
72		1											Handler, bystander and reentry exposure to TCDD from application of Agent Orange by C-123 aircraft during the Vietnam War
73		1											Agent Orange Exposure and Disease Prevalence in Korean Vietnam Veterans.
74	1												Predictors for dioxin accumulation in residents living in Da Nang and Bien Hoa, Vietnam, many years after Agent Orange use
75		1											Agent Orange Exposure and Cancer Incidence in Korean Vietnam Veterans: A Prospective Cohort Study
76		1											Challenges in Investigating the Association Between Agent Orange and Cancer: Site-Specific Cancer Risk and Accuracy of Exposure Assessment
77		1											Agent Orange exposure and risk of death in Korean Vietnam veterans: Korean Veterans Health Study
78											1		Levels of polychlorinated dibenzo-p-dioxins, dibenzofurans (PCDD/Fs) and dioxin-like PCBs in free range eggs from Vietnam, including potential health risks
79												1	A critical review of the epidemiology of Agent Orange/TCDD and prostate cancer
80												1	Agent Orange in Vietnam
81	1												Determination of PCDD/Fs in breast milk of women living in the vicinities of Da Nang Agent Orange hot spot (Vietnam) and estimation of the infant's daily intake
82		1											Military Service, Exposure to Trauma, and Health in Older Adulthood: An Analysis of Northern Vietnamese Survivors of the Vietnam War
83		1											Agent Orange exposure and disease prevalence in Korean Vietnam veterans: The Korean veterans health study
84		1											The impact of Agent Orange on characteristics of coronary artery lesion and repeat revascularization
85	1												The Relationship between Dioxin Congeners in the Breast Milk of Vietnamese Women and Sister Chromatid Exchange
86	1												Relationship between dioxin and steroid hormones in sera of Vietnamese men
87		1											Serum concentrations of TCDD and other dioxin-like compounds in US Air Force veterans of Operation Ranch Hand
88		1											Post-Vietnam military herbicide exposures in UC-123 Agent Orange spray aircraft
89	1												Serum Dioxin Levels in Vietnamese Men more than 40 Years after Herbicide Spraying
90	1												High cortisol and cortisone levels are associated with breast milk dioxin concentrations in Vietnamese women
91		1											The impact of Agent Orange exposure on presentation and prognosis of patients with chronic lymphocytic leukemia
92												1	Voices from Vietnam: experiences of children and youth with disabilities, and their families, from an Agent Orange affected rural region
93	1												The relationship between Agent Orange and prostate specific antigen: a comparison of a hotspot and a non-sprayed area in Vietnam
94	1												Dioxin exposure in breast milk and infant neurodevelopment in Vietnam
95		1											Agent Orange as a risk factor for high-grade prostate cancer
96												1	Agent Orange and America at war in Vietnam and Southeast Asia
97												1	Imaging Toxins
98	1												The relationship between dioxins and salivary steroid hormones in Vietnamese primiparae
99					1								Characterization of 2,4-dichlorophenoxyacetic acid and 2,4,5-trichlorophenoxyacetic acid-degrading fungi in Vietnamese soils
100												1	New strategy toward dioxin risk reduction for local residents surrounding severe dioxin hotspots in Vietnam
101												1	Even We Can't Prevent Forests: The Chemical War in Vietnam and the Illusion of Control
102	1												Impact of Perinatal Dioxin Exposure on Infant Growth: A Cross-Sectional and Longitudinal Studies in Dioxin-Contaminated Areas in Vietnam
103												1	Incinerating Agent Orange: Operations Pacer HO, Pacer IVY, and the Rise of Environmentalist Thinking
104		1											The Air Force Health Study: An Epidemiologic Retrospective
105	1												Residual congener pattern of dioxins in human breast milk in southern Vietnam
106	1												Dioxin Concentrations in Breast Milk of Vietnamese Nursing Mothers: A Survey Four Decades after the Herbicide Spraying
107		1											Agent Orange Exposure and Attributed Health Effects in Vietnam Veterans
108												1	Science Versus Policy in Establishing Equitable Agent Orange Disability Compensation Policy
109		1											Mycosis fungoides among veterans exposed to Agent Orange used in the Vietnam War: Clinicopathologic and genotypic analysis
110												1	PERFORMING PROSPECTIVE MEMORY Remembering towards change in Vietnam
111	1												Dioxin levels in the breast milk and estradiol and androgen levels in the saliva of Vietnamese primiparae
112												1	On the Streets of Saigon in the 21st Century After Reading a US Court Decision Finding the Makers of Agent Orange Not Responsible for Birth Defects in Vietnamese Children
113		1											Desmoplastic Small Round-Cell Tumor: An Adult with Previous Exposure to Agent Orange
114	1												Environmental Health Risk Assessment of Dioxin Exposure through Foods in a Dioxin Hot Spot-Bien Hoa City, Vietnam
115									1				Characteristics of the abundance of polychlorinated dibenzo-p-dioxin and dibenzofurans, and dioxin-like polychlorinated biphenyls in sediment samples from selected Asian regions in Can Gio, Southern Vietnam and Osaka, Japan
116	1												Paternal exposure to Agent Orange and spina bifida: a meta-analysis
117		1											Assessing exposure to allied ground troops in the Vietnam War: A quantitative evaluation of the Stellman Exposure Opportunity Index model
118		1											Prostate cancer control and survival in Vietnam veterans exposed to Agent Orange
119			1										Genetic recolonization of mangrove: genetic diversity still increasing in the Mekong Delta 30 years after Agent Orange
120							1						Colloid facilitated transport of polychlorinated dibenzo-p-dioxins and dibenzofurans (PCDD/Fs) to the groundwater at Ma Da area, Vietnam
121		1											Polychlorinated dibenzo-p-dioxins (PCDDs), polychlorinated dibenzofurans (PCDFs), and dioxin-like polychlorinated biphenyls (PCBs) in the serum of US Air Force veterans in 2002
122						1							Dioxin contamination in soils of Southern Vietnam
123		1											Elevated sister chromatid exchange frequencies in New Zealand Vietnam War veterans
124					1								Diversity of 2,4-dichlorophenoxyacetic acid (2,4-D) and 2,4,5-trichlorophenoxyacetic acid (2,4,5-T)-degrading bacteria in Vietnamese soils
125		1											Health status of Army Chemical Corps Vietnam veterans who sprayed defoliant in Vietnam
126		1											Serum dioxin, testosterone, and subsequent risk of benign prostatic hyperplasia: A prospective cohort study of air force veterans
127		1											Molecular epidemiologic evidence for diabetogenic effects of dioxin exposure in US air force veterans of the Vietnam War
128	1												Association between Agent Orange and birth defects: systematic review and meta-analysis
129			1										Relationship between herbicide concentration during the 1960s and 1970s and the contemporary MERIS Terrestrial Chlorophyll Index (MTCI) for southern Vietnam
130	1												Agent orange, dioxins, and other chemicals of concern in Vietnam: Update 2006
131		1											Prostate cancer in US Air Force veterans of the Vietnam war
132												1	US abandonshealth study on Agent Orange
133		1											Did TCDD exposure or service in southeast Asia increase the risk of cancer in air force Vietnam veterans who did not spray agent orange?
134												1	The legacy of agent orange: empirical evidence from central Vietnam
135												1	Risk and responsibility in chemical research: The case of agent orange
136		1											Paternal occupational exposure to 2,3,7,8-tetrachlorodibenzo-p-dioxin and birth outcomes of offspring: birth weight, preterm delivery, and birth defects
137		1											Insulin sensitivity following Agent Orange exposure in Vietnam veterans with high blood levels of 2,3,7,8-tetrachlorodibenzo-p-dioxin
138											1		Food as a source of dioxin exposure in the residents of Bien Hoa City, Vietnam - Response
139												1	Agent orange in the Vietnam war: Consequences and measures for overcoming it
140		1											Assessing possible exposures of ground troops to agent orange during the Vietnam war: The use of contemporary military records
141												1	Environmental fate and bioavailability of agent orange and its associated dioxin during the Vietnam war
142			1										Evaluation of the MERIS terrestrial chlorophyll index
143	1												Dioxin, dibenzofuran, and coplanar PCB levels in Laotian blood and milk from Agent Orange-sprayed and nonsprayed areas, 2001
144											1		Traces of Agent Orange are found in food in Vietnam
145											1		Are Vietnamese food exports contaminated with dioxin from agent orange?
146											1		Food as a source of dioxin exposure in the residents of Bien Hoa City, Vietnam
147												1	Agent Orange and cancer: An overview for clinicians
148												1	Revised estimates of agent orange use - Volumes of herbicides sprayed in Vietnam
149		1											Impact of agent orange exposure among Korean Vietnam veterans
150		1											Immunotoxicological effects of agent orange exposure to the Vietnam war Korean veterans
151		1											Serum 2,3,7,8-tetrachlorodibenzo-p-dioxin (TCDD) levels and thyroid function in air force veterans of the Vietnam War
152												1	The extent and patterns of usage of Agent Orange and other herbicides in Vietnam
153												1	A geographic information system for characterizing exposure to agent orange and other herbicides in Vietnam
154											1		Dioxin levels in humans and food from agent orange sprayed and non-sprayed areas of Laos and Vietnam compared to the USA, Germany and Canada.
155		1											Diabetes mellitus and 2,3,7,8-tetrachlorodibenzo-p-dioxin elimination in veterans of operation ranch hand
156		1											Serum dioxin and psychological functioning in US Air Force veterans of the Vietnam War
157												1	Developing scientific and policy methods that support precautionary action in the face of uncertainty - The Institute of Medicine Committee on Agent Orange
158					1								Consumption of triazine herbicide atrazine by laccase-positive and laccase-negative strains of soil fungus Mycelia sterilia INBI 2-26
159						1							Dioxin reservoirs in southern Viet Nam - A legacy of Agent Orange
160												1	US and Vietnam join forces to count cost of Agent Orange
161												1	Vietnam and agent orange revisited
162		1											Pharmacokinetics of 2,3,7,8-tetrachlorodibenzo-p-dioxin in Seveso adults and veterans of operation Ranch Hand
163		1											Spontaneous abortion, sex ratio, and paternal occupational exposure to 2,3,7,8-tetrachlorodibenzo-p-dioxin
164	1												Impact of chemical warfare with agent orange on women's reproductive lives in Vietnam: A pilot study
165		1											Relation of serum 2,3,7,8-tetrachlorodibenzo-p-dioxin (TCDD) level to hematological examination results in veterans of Operation Ranch Hand
166		1											Serum dioxin and peripheral neuropathy in veterans of Operation Ranch Hand
167		1											Serum dioxin and cognitive functioning among veterans of Operation Ranch Hand
168		1											Serum dioxin and hepatic abnormalities in veterans of operation ranch hand
169						1							Persistence of dioxin contamination from Agent Orange in Vietnamese soil, sediment, and humans three decades after intial contamination
170		1											Prostate cancer detection in veterans with a history of Agent Orange exposure
171		1											Relation of serum tetrachlorodibenzo-p-dioxin concentration to diet among veterans in the Air Force Health Study with background-level exposure
172											1		Foul fare - Agent Orange is still poisoning the Vietnamese, but now it's in the food
173	1												Recent dioxin contamination from Agent Orange in residents of a southern Vietnam city
174	1												Grebe syndrome in Vietnamese sisters: not agent orange
175		1											Temporal changes in TCDD levels in 1419 Air Force Vietnam-era veterans not occupationally exposed to herbicides
176		1											Exposure to 2,3,7,8-tetrachlorodibenzo-p-dioxin (TCDD) is associated with hyperinsulinemia and insulin resistance
177					1								Isolation and characterization of a micromycete, a producer of neutral catechol oxidases, from tropical soils with elevated dioxine content
178		1											Serum dioxin, insulin, fasting glucose, and sex hormone-binding globulin in veterans of operation ranch hand
179		1											Serum levels of TCDD in different human populations
180	1												Innocent victims - FOCUS - Horrific deformities caused by Agent Orange used during the Vietnam War may have been visited on a third generation
181		1											Military history of patients with inflammatory bowel disease: An epidemiological study among US veterans
182		1											Serum dioxin, chloracne, and acne in veterans of operation ranch hand
183	1												Exposure to Agent Orange and occurrence of soft-tissue sarcomas or non-Hodgkin lymphomas: An ongoing study in Vietnam
184		1											Paternal dioxin, preterm birth, intrauterine growth retardation, and infant death
185		1											Agent Orange in war medicine: An aftermath myth
186		1											Levels of 2,3,7,8-tetrachlorodibenzo-p-dioxin in 1,302 unexposed Air Force Vietnam-era veterans
187		1											A case-control study of lung cancer among Vietnam veterans
188		1											Mortality among army chemical corps Vietnam veterans
189		1											Serum dioxin and diabetes mellitus in veterans of operation ranch hand
190		1											Dioxins and dioxin-like chemicals in blood and semen of American Vietnam veterans from the state of Michigan
191	1												Detection of micronuclei in desquamous cells of oral cavity mucosa in South Vietnamese women
192	1												Agent orange and the risk of gestational trophoblastic disease in Vietnam
193		1											Serum dioxin, testosterone, and gonadotropins in veterans of operation ranch hand
194		1											New IOM report links agent orange exposure to risk of birth defect in Vietnam vets' children
195		1											Pharmacokinetics of TCDD in veterans of operation ranch hand: 10-year follow-up
196	1												CORRELATION BETWEEN DIOXIN LEVELS IN ADIPOSE-TISSUE AND ESTIMATED EXPOSURE TO AGENT ORANGE IN SOUTH VIETNAMESE RESIDENTS
197		1											DETERMINANTS OF TCDD HALF-LIFE IN VETERANS OF OPERATION RANCH HAND
198		1											CHLORINATED DIOXIN, DIBENZOFURAN, COPLANAR, MONO-ORTHO, AND DI-ORTHO SUBSTITUTED PCB CONGENER LEVELS IN BLOOD AND SEMEN OF MICHIGAN VIETNAM VETERANS COMPARED WITH LEVELS IN VIETNAMESE EXPOSED TO AGENT ORANGE
199	1												DIOXIN AND DIBENZOFURAN LEVELS IN BLOOD AND ADIPOSE-TISSUE OF VIETNAMESE FROM VARIOUS LOCATIONS IN VIETNAM IN PROXIMITY TO AGENT ORANGE SPRAYING
200		1											CHRONIC LIVER-INJURY IN PHENOXY HERBICIDE-EXPOSED VIETNAM VETERANS
201												1	PTSD AND AGENT ORANGE - IMPLICATIONS FOR A SOCIOLOGY OF VETERANS ISSUES
202		1											RISK OF TESTICULAR CANCER AMONG VIETNAM VETERANS ON THE AGENT ORANGE REGISTRY
203		1											INVESTIGATION OF TCDD HALF-LIFE HETEROGENEITY IN VETERANS OF OPERATION RANCH HAND
204		1											NON-HODGKINS-LYMPHOMA AMONG VIETNAM VETERANS
205		1											DIOXINS AND DIBENZOFURANS IN ADIPOSE-TISSUE OF UNITED-STATES VIETNAM VETERANS AND CONTROLS
206												1	DISCUSSION OF VIETNAM VETERAN AND AGENT ORANGE ISSUES
207		1											A CASE-CONTROL ANALYSIS OF VIETNAM VETERANS FROM THE AGENT ORANGE REGISTRY FOR POSTTRAUMATIC-STRESS-DISORDER
208												1	VIETNAM - 20 YEARS AFTER THE USE OF AGENT ORANGE
209		1											ELEVATED BODY BURDENS OF 2,3,7,8-TETRACHLORODIBENZODIOXIN IN ADIPOSE-TISSUE OF UNITED-STATES VIETNAM VETERANS
210		1											CORRELATION OF ADIPOSE AND BLOOD-LEVELS OF SEVERAL DIOXIN AND DIBENZOFURAN CONGENERS IN AGENT ORANGE EXPOSED VIETNAM VETERANS
211		1											ISOMER SPECIFIC MEASUREMENT OF POLYCHLORINATED DIBENZODIOXIN AND DIBENZOFURAN ISOMERS IN HUMAN-BLOOD FROM AMERICAN VIETNAM VETERANS 2 DECADES AFTER EXPOSURE TO AGENT ORANGE
212		1											THE ANALYTICAL METHODOLOGY AND METHOD PERFORMANCE FOR THE DETERMINATION OF 2,3,7,8-TCDD IN SERUM FOR THE VIETNAM VETERAN AGENT ORANGE VALIDATION-STUDY, THE RANCH HAND VALIDATION AND HALF-LIFE STUDIES, AND SELECTED NIOSH WORKER STUDIES
213		1											DIOXINS AND DIBENZOFURANS IN BLOOD AND ADIPOSE-TISSUE OF AGENT ORANGE - EXPOSED VIETNAM VETERANS AND MATCHED CONTROLS
214		1											DEVELOPMENT AND VALIDATION OF A METHOD FOR DETERMINATION OF PCDDS AND PCDFS IN HUMAN-BLOOD PLASMA - A MULTIVARIATE COMPARISON OF BLOOD AND ADIPOSE-TISSUE LEVELS BETWEEN VIETNAM VETERANS AND MATCHED CONTROLS
215												1	VIETNAM VETERANS AND THE AGENT ORANGE CONTROVERSY
216		1											ETIOLOGICAL FACTORS IN CHRONIC LIVER-INJURY IN VIETNAM VETERANS EXPOSED TO AGENT ORANGE
217		1											LONG-TERM HAZARDS OF EXPOSURE TO ENVIRONMENTAL CHEMICALS - THE CASE OF VIETNAM VETERANS AND AGENT ORANGE
218		1											THORACIC SOFT-TISSUE SARCOMA IN VIETNAM VETERANS EXPOSED TO AGENT ORANGE
219		1											LEVEL OF SENSORY INTEGRATIVE FUNCTIONING IN CHILDREN OF VIETNAM VETERANS EXPOSED TO AGENT ORANGE
220		1											VIETNAM VETERAN RECORDS AGENT ORANGE TESTIMONY
221		1											SYMPTOMS IN VIETNAM VETERANS EXPOSED TO AGENT ORANGE
